# Supplementary material for: Internet search analysis on the treatment of rheumatoid arthritis: What do people ask and read online?
Source: PLoS One. 2023 Sep 22;18(9):e0285869. doi: 10.1371/journal.pone.0285869 (PMC10516429; doi:10.1371/journal.pone.0285869)
Supplement: S3 Table — (XLSX) [file pone.0285869.s003.xlsx]

## Sheet: Sheet1
S3 Table. Question classiication, answer source category, and quality measurements of each question (n = 83).
Question number	Question classiication	Anser source category	Brief DISCERN				JAMA benchmark criteria				Clear Communication Index
			1	2	3	4	Authorship	References	Updates	Disclosures	1	2	3	4	5	6	7	8	9	10	11	12	13	14	15	16	17	18	19	20
1	Timeline of clinical course	Medical practice	1	1	2	3	1	0	0	0	0	0	0	0	0	0	1	1	1	0	0				1	1	1	1	NA	NA
2	Timeline of clinical course	Medical practice	1	1	2	3	1	0	0	0	0	0	0	0	0	0	1	1	1	0	0				1	1	1	1	NA	NA
3	Timeline of clinical course	Medical practice	1	1	3	3	0	0	0	0	0	0	0	0	1	0	0	1	1	0	0	1	1	0	1	0	1	1	0	NA
4	Timeline of clinical course	Medical practice	1	1	2	3	1	0	0	0	0	0	0	0	0	0	1	1	1	0	0				1	1	1	1	NA	NA
5	Timeline of clinical course	Academic	4	1	3	2	0	1	0	0	0	0	0	0	0	0	0	1	1	0	0				0	0	1	1	NA	NA
6	Timeline of clinical course	Medical practice	1	1	2	4	0	0	0	0	0	0	0	0	1	0	0	1	1	0	0	1	1	1	0	0	1	1	1	NA
7	Timeline of clinical course	Medical practice	1	1	2	4	0	0	0	0	0	0	0	0	1	0	0	1	1	0	0	1	1	1	0	0	1	1	1	NA
8	Timeline of clinical course	Social media	1	3	1	2	1	0	1	0	1	1	1	0	0	0	0	0	0	1	0				0	0	1
9	Timeline of clinical course	Academic	1	1	2	3	0	0	0	0	0	0	0	0	1	0	0	1	1	0	1	1	1	0	0	0	1	1	0	0
10	Timeline of clinical course	Medical practice	1	1	2	4	0	0	0	0	0	0	0	0	1	0	0	1	1	0	0	1	1	1	1	0	1	1	1	NA
11	Timeline of clinical course	Medical practice	1	1	2	4	0	0	0	0	0	0	0	0	1	0	0	1	1	0	0	1	1	1	1	0	1	1	1	NA
12	Timeline of clinical course	Academic	1	1	2	3	0	0	0	0	0	0	0	0	1	0	0	1	1	0	1	1	1	0	0	0	1	1	0	0
13	Timeline of clinical course	Medical practice	1	1	2	1	0	0	0	0	0	0	0	0	0	0	1	1	1	0	0				1	0	1	0	NA	NA
14	Cost	Medical practice	1	1	1	1	0	0	0	0	0	0	0	0	0	0	1	0	0	0	0				1	0	1
15	Cost	Medical practice	1	1	1	1	0	0	0	0	0	0	0	0	0	0	0	1	1	0	0				0	0	1	1	NA	0
16	Cost	Social media	1	3	1	1	1	0	1	0	1	1	1	1	0	0	1	0	0	1	0				1	0	1	1	NA	NA
17	General information	Social media	1	1	4	1	0	0	0	0	0	0	0	0	0	0	0	1	1	0	0				1	0	1	1	NA	NA
18	General information	Commercial	1	3	2	1	0	0	1	0	0	0	0	0	0	0	0	1	1	0	0				1	0	1
19	General information	Social media	1	1	3	2	1	0	0	0	0	0	0	0	1	0	1	1	1	0	0	1	1	0	1	0	1
20	General information	Commercial	1	1	4	3	1	0	0	0	0	0	0	0	0	0	1	1	1	0	0				1	0	1	1	NA	NA
21	General information	Academic	2	2	3	2	0	0	1	0	0	0	0	0	0	0	0	1	1	0	0				1	0	1	1	NA	NA
22	General information	Commercial	1	1	4	3	1	0	0	0	0	0	0	0	0	0	1	1	1	0	0				1	0	1	1	NA	NA
23	General information	Social media	1	1	3	2	1	0	0	0	0	0	0	0	1	0	1	1	1	0	0	1	1	0	1	0	1
24	General information	Medical practice	1	2	2	2	0	0	1	0	0	0	0	0	1	0	0	1	1	0	0	1	1	0	1	0	1	1	NA	NA
25	General information	Commercial	1	1	4	3	1	0	0	0	0	0	0	0	0	0	1	1	1	0	0				1	0	1	1	NA	NA
26	General information	Medical practice	1	1	1	1	0	0	0	0	0	0	0	0	1	0	1	1	1	0	0	1	0	0	1	0	1
27	General information	Commercial	1	1	4	3	1	0	0	0	0	0	0	0	0	0	1	1	1	0	0				1	0	1	1	NA	NA
28	General information	Academic	2	2	3	2	0	0	1	0	0	0	0	0	0	0	0	1	1	0	0				1	0	1	1	NA	NA
29	General information	Social media	1	2	5	5	0	0	1	0	0	0	0	0	1	0	1	1	1	0	0	1	1	0	1	0	1	1	NA	NA
30	Mechanism	Medical practice	1	1	2	2	0	0	0	0	0	0	0	0	1	0	0	1	1	0	0	1	1	0	1	0	1	1	NA	NA
31	Mechanism	Academic	1	1	1	1	0	0	0	0	0	0	0	0	0	0	0	1	1	0	0				1	0	1	1	NA	NA
32	Mechanism	Medical practice	2	2	3	2	0	0	0	0	0	0	0	0	0	0	0	1	1	0	0				0	0	1	1	NA	1
33	Mechanism	Academic	1	1	1	3	1	0	0	0	0	0	0	0	1	0	1	1	1	0	0	1	1	0	1	0	1	1	NA	NA
34	Mechanism	Medical practice	1	1	3	3	0	0	0	0	0	0	0	0	1	0	1	1	1	0	0	1	1	0	1	0	1	1	NA	NA
35	Mechanism	Medical practice	2	2	3	3	0	0	0	0	0	0	0	0	1	0	0	1	1	0	0	1	1	0	0	0	1	1	NA	NA
36	Mechanism	Medical practice	1	1	2	4	0	0	0	0	0	0	0	0	1	0	0	1	1	0	0	1	1	1	1	0	1	1	1	NA
37	Mechanism	Academic	1	3	3	3	1	0	1	0	0	0	0	0	0	0	0	0	1	0	0				1	0	1
38	Mechanism	Academic	1	3	3	3	1	0	1	0	0	0	0	0	0	0	0	0	1	0	0				1	0	1
39	Mechanism	Social media	1	2	5	5	0	0	1	0	0	0	0	0	1	0	1	1	1	0	0	1	1	0	1	0	1	1	NA	NA
40	Mechanism	Social media	1	2	5	5	0	0	1	0	0	0	0	0	1	0	1	1	1	0	0	1	1	0	1	0	1	1	NA	NA
41	Mechanism	Social media	1	1	5	5	0	0	0	0	0	0	0	0	1	0	0	1	1	0	0	1	1	0	1	0	1	1	0	NA
42	Mechanism	Medical practice	1	1	3	3	0	0	0	0	0	0	0	0	0	0	1	1	1	0	0				1	1	1	1	NA	NA
43	Prognosis	Medical practice	1	1	2	1	0	0	0	0	0	0	0	0	0	0	1	1	1	0	0				1	0	1	1	NA	NA
44	Prognosis	Commercial	1	1	3	3	1	0	0	0	0	0	0	0	1	0	1	1	1	0	0	1	0	0	1	0	1
45	Prognosis	Medical practice	1	1	2	1	0	0	0	0	0	0	0	0	0	0	1	1	1	0	0				1	0	1	1	NA	NA
46	Prognosis	Medical practice	1	1	1	1	0	0	0	0	0	0	0	0	0	0	1	1	1	0	0				1	0	1	1	NA	NA
47	Prognosis	Medical practice	1	1	1	2	0	0	0	0	0	0	0	0	1	0	1	1	1	0	0	1	1	0	1	0	1	0	NA	NA
48	Prognosis	Commercial	1	1	2	2	1	0	0	0	0	0	0	0	0	0	0	1	1	0	0				1	0	1	0	NA	NA
49	Prognosis	Medical practice	1	1	1	2	0	0	0	0	0	0	0	0	1	0	1	1	1	0	0	1	1	0	1	0	1	0	NA	NA
50	Prognosis	Medical practice	1	1	1	2	0	0	0	0	0	0	0	0	1	0	1	1	1	0	0	1	1	0	1	0	1	0	NA	NA
51	Prognosis	Medical practice	1	1	1	2	0	0	0	0	0	0	0	0	1	0	1	1	1	0	0	1	1	0	1	0	1	0	NA	NA
52	Prognosis	Academic	1	1	2	2	0	0	0	0	0	0	0	0	0	0	1	1	1	0	0				1	0	1	1	NA	NA
53	Prognosis	Medical practice	1	1	2	3	1	0	0	0	0	0	0	0	0	0	1	1	1	0	0				1	1	1	1	NA	NA
54	Prognosis	Commercial	1	1	2	2	1	0	0	0	0	0	0	0	0	0	0	1	1	0	0				1	0	1	0	NA	NA
55	Prognosis	Academic	1	1	2	2	0	0	0	0	0	0	0	0	0	0	0	1	1	0	0				1	0	1	1	NA	NA
56	Risk or complication	Academic	1	3	1	1	0	0	1	0	0	0	0	0	1	0	0	1	1	0	0	1	0	0	1	1	1	1	NA	NA
57	Risk or complication	Medical practice	1	1	2	3	0	0	0	0	0	0	0	0	0	0	1	1	1	0	0				1	0	1	1	NA	NA
58	Risk or complication	Academic	5	1	1	1	0	1	0	0	1	1	1	0	0	0	0	1	1	0	0				0	0	1	1	NA	1
59	Risk or complication	Academic	5	1	1	1	0	1	0	0	1	1	1	0	0	0	0	1	1	0	0				0	0	1	1	NA	1
60	Risk or complication	Academic	5	1	1	1	0	1	0	0	1	1	1	0	0	0	0	1	1	0	0				0	0	1	1	NA	1
61	Risk or complication	Social media	1	2	5	5	0	0	1	0	0	0	0	0	1	0	1	1	1	0	0	1	1	0	1	0	1	1	NA	NA
62	Risk or complication	Medical practice	1	2	2	2	0	0	1	0	0	0	0	0	0	0	1	1	1	0	0				1	0	1	1	NA	NA
63	Technical details	Medical practice	1	1	1	1	0	0	0	0	0	0	0	0	0	0	1	1	1	0	0				1	0	1	1	NA	NA
64	Technical details	Social media	1	2	5	5	0	0	1	0	0	0	0	0	1	0	1	1	1	0	0	1	1	0	1	0	1	1	NA	NA
65	Technical details	Medical practice	1	1	2	4	0	0	0	0	0	0	0	0	1	0	0	1	1	0	0	1	1	1	1	0	1	1	1	NA
66	Technical details	Medical practice	1	1	1	1	0	0	0	0	0	0	0	0	1	0	1	1	1	0	0	1	1	1	1	0	1	1	0	NA
67	Timeline of treatment	Medical practice	1	1	1	1	0	0	0	0	1	1	0	0	0	0	0	1	1	0	0				1	1	0	1	NA	1
68	Timeline of treatment	Academic	5	1	1	1	0	1	0	0	1	1	1	0	0	0	0	1	1	0	0				1	0	1	1	NA	NA
69	Timeline of treatment	Medical practice	1	1	1	3	1	0	0	0	0	0	0	0	0	0	0	1	1	0	0				1	0	1	1	NA	NA
70	Timeline of treatment	Medical practice	1	1	1	1	0	0	0	0	0	0	0	0	0	0	1	1	1	0	0				1	0	1	1	NA	NA
71	Timeline of treatment	Medical practice	1	1	1	1	0	0	0	0	0	0	0	0	0	0	1	1	1	0	0				1	0	1	1	NA	NA
72	Timeline of treatment	Medical practice	1	1	2	3	0	0	0	0	0	0	0	0	0	0	1	1	1	0	0				1	0	1	1	NA	NA
73	Timeline of treatment	Medical practice	1	1	1	2	1	0	1	0	0	0	0	0	1	0	1	0	1	0	0	1	0	0	1	0	1	1	0	NA
74	Timeline of treatment	Academic	1	1	3	1	0	0	0	0	0	0	0	0	0	0	0	1	1	0	0				0	0	1	1	0	NA
75	Timeline of treatment	Medical practice	1	1	1	1	0	0	0	0	0	0	0	0	0	0	1	1	1	0	0				1	0	1	1	NA	NA
76	Timeline of treatment	Medical practice	1	1	1	1	0	0	0	0	0	0	0	0	0	0	1	1	1	0	0				1	0	1	1	NA	NA
77	Timeline of treatment	Medical practice	1	1	1	1	0	0	0	0	0	0	0	0	0	0	1	1	1	0	0				1	0	1	1	NA	NA
78	Timeline of treatment	Medical practice	1	2	2	2	0	0	1	0	0	0	0	0	1	0	0	1	1	0	0	1	1	0	1	0	1	1	NA	NA
79	Timeline of treatment	Social media	1	3	3	3	1	0	1	0	0	0	0	0	1	0	1	1	1	0	0	1	0	0	1	0	1	1	NA	NA
80	Timeline of treatment	Medical practice	1	1	1	2	0	0	0	0	0	0	0	0	1	0	1	1	1	0	0	1	1	0	1	0	1	0	NA	NA
81	Timeline of treatment	Medical practice	1	1	1	1	0	0	0	0	0	0	0	0	0	0	1	1	1	0	0				1	0	1	1	NA	NA
82	Timeline of treatment	Medical practice	1	1	1	1	0	0	0	0	0	0	0	0	0	0	1	1	1	0	0				1	0	1	1	NA	NA
83	Timeline of treatment	Medical practice	1	1	2	3	0	0	0	0	0	0	0	0	0	0	1	1	1	0	0				1	0	1	1	NA	NA
